# Supplementary material for: Permittivity tensor imaging: modular label-free imaging of 3D dry mass and 3D orientation at high resolution
Source: Nat Methods. 2024 Jun 18;21(7):1257–74. doi: 10.1038/s41592-024-02291-w (PMC11239526; doi:10.1038/s41592-024-02291-w)
Supplement: Supplementary file 16 — Table of data sources for figures and extended figures. Each tab has a table of source data files, their sizes and direct download links to the source data. Figures 3–6 and Extended Figs. 5, 6 and 10 have linked data. [file 41592_2024_2291_MOESM16_ESM.xlsx]

## Sheet: Figure 3
Source data file	Size	Source data link
Anisotropic_target_processed.zip	4.45 GB	https://www.ebi.ac.uk/biostudies/files/S-BIAD1063/PTI-BIA/Anisotropic_target_processed.zip
Anisotropic_target_raw.zip	4.89 GB	https://www.ebi.ac.uk/biostudies/files/S-BIAD1063/PTI-BIA/Anisotropic_target_raw.zip
Anisotropic_target_small.zip	403 MB	https://www.ebi.ac.uk/biostudies/files/S-BIAD1063/PTI-BIA/Anisotropic_target_small.zip

## Sheet: Figure 4
Source data file	Size	Source data link
Mouse_brain_aco_processed.zip	5.62 GB	https://www.ebi.ac.uk/biostudies/files/S-BIAD1063/PTI-BIA/Mouse_brain_aco_processed.zip
Mouse_brain_aco_raw.zip	5.33 GB	https://www.ebi.ac.uk/biostudies/files/S-BIAD1063/PTI-BIA/Mouse_brain_aco_raw.zip

## Sheet: Figure 5
Source data file	Size	Source data link
Cardiomyocytes_Mock_processed.zip	1.85 GB	https://www.ebi.ac.uk/biostudies/files/S-BIAD1063/PTI-BIA/Cardiomyocytes_Mock_processed.zip
Cardiomyocytes_Mock_raw.zip	2.41 GB	https://www.ebi.ac.uk/biostudies/files/S-BIAD1063/PTI-BIA/Cardiomyocytes_Mock_raw.zip
Cardiomyocytes_infected_1_processed.zip	2.28 GB	https://www.ebi.ac.uk/biostudies/files/S-BIAD1063/PTI-BIA/Cardiomyocytes_infected_1_processed.zip
Cardiomyocytes_infected_1_raw.zip	3.09 GB	https://www.ebi.ac.uk/biostudies/files/S-BIAD1063/PTI-BIA/Cardiomyocytes_infected_1_raw.zip
Cardiomyocytes_infected_2_processed.zip	1.83 GB	https://www.ebi.ac.uk/biostudies/files/S-BIAD1063/PTI-BIA/Cardiomyocytes_infected_2_processed.zip
Cardiomyocytes_infected_2_raw.zip	2.34 GB	https://www.ebi.ac.uk/biostudies/files/S-BIAD1063/PTI-BIA/Cardiomyocytes_infected_2_raw.zip

## Sheet: Figure 6
Source data file	Size	Source data link
cardiac_tissue_H_and_E_processed.zip	2.63 GB	https://www.ebi.ac.uk/biostudies/files/S-BIAD1063/PTI-BIA/cardiac_tissue_H_and_E_processed.zip
cardiac_tissue_H_and_E_raw.zip	5.00 GB	https://www.ebi.ac.uk/biostudies/files/S-BIAD1063/PTI-BIA/cardiac_tissue_H_and_E_raw.zip
Human_uterus_section_H_and_E_processed.zip	2.59 GB	https://www.ebi.ac.uk/biostudies/files/S-BIAD1063/PTI-BIA/Human_uterus_section_H_and_E_processed.zip
Human_uterus_section_H_and_E_raw.zip	5.27 GB	https://www.ebi.ac.uk/biostudies/files/S-BIAD1063/PTI-BIA/Human_uterus_section_H_and_E_raw.zip

## Sheet: Extended Figure 5
Source data file	Size	Source data link
Anisotropic_target_processed.zip	4.45 GB	https://www.ebi.ac.uk/biostudies/files/S-BIAD1063/PTI-BIA/Anisotropic_target_processed.zip
Anisotropic_target_raw.zip	4.89 GB	https://www.ebi.ac.uk/biostudies/files/S-BIAD1063/PTI-BIA/Anisotropic_target_raw.zip
Anisotropic_target_small.zip	403 MB	https://www.ebi.ac.uk/biostudies/files/S-BIAD1063/PTI-BIA/Anisotropic_target_small.zip

## Sheet: Extended Figure 6
Source data file	Size	Source data link
Anisotropic_target_processed.zip	4.45 GB	https://www.ebi.ac.uk/biostudies/files/S-BIAD1063/PTI-BIA/Anisotropic_target_processed.zip
Anisotropic_target_raw.zip	4.89 GB	https://www.ebi.ac.uk/biostudies/files/S-BIAD1063/PTI-BIA/Anisotropic_target_raw.zip
Anisotropic_target_small.zip	403 MB	https://www.ebi.ac.uk/biostudies/files/S-BIAD1063/PTI-BIA/Anisotropic_target_small.zip

## Sheet: Extended Figure 10
Source data file	Size	Source data link
Mouse_brain_aco_processed.zip	5.62 GB	https://www.ebi.ac.uk/biostudies/files/S-BIAD1063/PTI-BIA/Mouse_brain_aco_processed.zip
Mouse_brain_aco_raw.zip	5.33 GB	https://www.ebi.ac.uk/biostudies/files/S-BIAD1063/PTI-BIA/Mouse_brain_aco_raw.zip
